# Supplementary material for: Blood-based gene signatures associated with therapeutic response to anti-TNF therapy in rheumatoid arthritis: a combined meta-analytical and machine learning approach
Source: EULAR Rheumatol Open. 2025 Dec 30;2(1):69–78. doi: 10.1016/j.ero.2025.11.022 (PMC13292484; doi:10.1016/j.ero.2025.11.022)
Supplement: Supplementary file 1 [file mmc1.xlsx]

## Sheet: Sheet1
Supplemental Table 1. Coefficient of Variation (CV) of 11 Housekeeping Genes Across RA Blood Transcriptome Datasets
Housekepping Gene	GSE78068	GSE93272	GSE20690	GSE12051	GSE33377	GSE126476	GSE129705	GSE309430
PGK1	0.0248256	0.0189116	0.0170575	0.0320043	0.0204006	0.0195038	0.0480557	0.0585547
YWHAZ	0.0225811	0.011927	0.025187	0.019144	0.0274199	0.0185699	0.0602861	0.0878208
PPIA	0.0200341	0.0208437	0.0159797	0.0253858	0.0386869	0.0243188	0.0901294	0.0603589
ACTB	0.0192353	0.0146292	0.0296773	0.0325568	0.0638515	0.0308781	0.0686175	0.0510758
RPLP0	0.0418209	0.0219131	0.0399598	0.0403412	0.0314511	0.0110548	0.0857781	0.0693842
GUSB	0.0299166	0.022924	0.0219415	0.0349427	0.0206082	0.0135907	0.134735	0.088055
TBP	0.0386229	0.0209515	0.0318799	0.0275077	0.0208999	0.0361095	0.174645	0.254702
HMBS	0.0579739	0.0824287	0.0611107	0.0446814	0.0203253	0.0592054	0.178568	0.124711
RPL17	0.0797831	0.0789594	0.0752684	0.0462704	0.0647939	0.00753431	0.162423	0.130007
HPRT1	0.0444405	0.0372626	0.0366769	0.0287296	0.050313	0.0409296	0.174423	0.299099
TFRC	0.0553477	0.033172	0.0588296	0.0349344	0.0386558	0.0322962	0.242383	0.386304
