# Supplementary material for: Blood-based gene signatures associated with therapeutic response to anti-TNF therapy in rheumatoid arthritis: a combined meta-analytical and machine learning approach
Source: EULAR Rheumatol Open. 2025 Dec 30;2(1):69–78. doi: 10.1016/j.ero.2025.11.022 (PMC13292484; doi:10.1016/j.ero.2025.11.022)
Supplement: Supplementary file 2 [file mmc2.xlsx]

## Sheet: Sheet1
Supplemental Table 2. Summary Metrics of Gene-Level Effect Size Across Studies
Gene Symbol	Average |Cohen's d|	% Positive Direction (n/N)	Num. of Studies (N)	Num. Positive	the Patent gene set	the Top-ranked gene set
MX1	0.600001	75	8	6	○
IFI27	0.754679	75	8	6	○	○
APOBEC3A	0.479353	62.5	8	5
IFI44	0.622166	50	8	4
RSAD2	0.727297	62.5	7	5	○
IFIT1	0.727322	75	8	6	○	○
IFI44L	0.801821	66.6667	6	4	○	○
HERC5	0.921409	66.6667	6	4		○
IFI6	0.640535	71.4286	7	5
EPSTI1	0.739192	57.1429	7	4		○
IFIT2	0.609171	71.4286	7	5
OASL	0.483399	62.5	8	5
LILRA3	0.392154	57.1429	7	4	○
ISG15	0.616236	71.4286	7	5
PMAIP1	0.546477	75	8	6
IFIT3	0.857538	57.1429	7	4		○
OAS3	0.531763	50	8	4
OAS2	0.554443	57.1429	7	4
F13A1	0.88831	42.8571	7	3		○
P2RY12	0.428443	75	8	6
OAS1	0.581106	57.1429	7	4
SIGLEC1	0.4555	71.4286	7	5	○
IFIT5	0.547676	50	8	4
DDX60	0.527617	71.4286	7	5
LY6E	0.463409	57.1429	7	4
LAMP3	0.459278	42.8571	7	3
TREML1	0.441281	57.1429	7	4
SH3BGRL2	0.457522	62.5	8	5
USP18	0.344925	57.1429	7	4
PF4	0.410265	50	8	4
TREML4	0.260998	71.4286	7	5
IL1B	0.682235	62.5	8	5
JUP	0.340103	75	8	6
HBG1	0.307962	85.7143	7	6
LTF	0.381532	50	8	4
VNN2	0.530579	62.5	8	5
SERPING1	0.704022	57.1429	7	4
IFIH1	0.624576	66.6667	6	4
GBP1	0.371803	50	8	4
* Avg. |Cohen’s d| indicates the average absolute effect size across datasets.
* % Positive Direction refers to the percentage of datasets in which the gene showed a positive effect size (i.e., higher expression in responders).
* Num. of Studies is the total number of datasets in which the gene was evaluated.
* Num. Positive is the number of datasets showing a positive Cohen’s d.
