# Supplementary material for: Blood-based gene signatures associated with therapeutic response to anti-TNF therapy in rheumatoid arthritis: a combined meta-analytical and machine learning approach
Source: EULAR Rheumatol Open. 2025 Dec 30;2(1):69–78. doi: 10.1016/j.ero.2025.11.022 (PMC13292484; doi:10.1016/j.ero.2025.11.022)
Supplement: Supplementary file 3 [file mmc3.xlsx]

## Sheet: Sheet1
Supplemental Table 3. Performance Comparison of Machine Learning Models Using Different Feature Sets
Model	Feature Set	ROC_AUC(Mean ± SD)	Accuracy	Precision	Recall	F1(Mean ± SD)
Random Forest	Full gene set	0.6839 ± 0.0279	0.633419	0.643062	0.633613	0.6358 ± 0.0312
	Recurrent gene set	0.74545 ± 0.0472	0.68896	0.707601	0.655966	0.6752 ± 0.0619
	Patent gene set	0.6793 ± 0.0405	0.627451	0.643186	0.586387	0.6125 ± 0.0493
	Top-ranked gene set	0.72333 ± 0.0255	0.686189	0.711231	0.65042	0.6758 ± 0.0303
XGBoost	Full gene set	0.69882 ± 0.0493	0.650853	0.656462	0.644538	0.6483 ± 0.0518
	Recurrent gene set	0.75221 ± 0.0181	0.686104	0.693689	0.679328	0.683 ± 0.0422
	Patent gene set	0.66231 ± 0.0248	0.618755	0.622546	0.621681	0.6217 ± 0.0208
	Top-ranked gene set	0.7311 ± 0.0442	0.653794	0.662693	0.632605	0.6446 ± 0.0704
Logistic Regression	Full gene set	0.70857 ± 0.0425	0.642157	0.649229	0.633613	0.6405 ± 0.0357
	Recurrent gene set	0.69067 ± 0.0544	0.650895	0.669278	0.61042	0.6373 ± 0.0753
	Patent gene set	0.66225 ± 0.0725	0.639216	0.651335	0.609916	0.6286 ± 0.0632
	Top-ranked gene set	0.67646 ± 0.0718	0.630477	0.649548	0.586555	0.6144 ± 0.0543
Ensemble (RF+ XGB+LR)	Full gene set	0.7098 ± 0.0381	0.647954	0.656001	0.633277	0.6441 ± 0.0389
	Recurrent gene set	0.7588 ± 0.0307	0.697741	0.72009	0.662185	0.6862 ± 0.0511
	Patent gene set	0.66755 ± 0.0461	0.612745	0.619802	0.598319	0.6073 ± 0.0545
	Top-ranked gene set	0.7304 ± 0.0256	0.691986	0.711921	0.650252	0.6779 ± 0.0578
